# Supplementary material for: The Composition and Anti-Aging Activities of Polyphenol Extract from Phyllanthus emblica L. Fruit
Source: Nutrients. 2022 Feb 18;14(4):857. doi: 10.3390/nu14040857 (PMC8878974; doi:10.3390/nu14040857)
Supplement: Supplementary file 1 [file nutrients-14-00857-s001.zip]

Archive with 1 entries (1 files):
- nutrients-1577810-supplementary.pdf
